# Supplementary material for: Computational Modeling of the Photon Transport, Tissue Heating, and Cytochrome C Oxidase Absorption during Transcranial Near-Infrared Stimulation
Source: Brain Sci. 2019 Jul 27;9(8):179. doi: 10.3390/brainsci9080179 (PMC6721367; doi:10.3390/brainsci9080179)
Supplement: Supplementary file 1 [file brainsci-09-00179-s001.zip]

Archive with 3 entries (2 files):
- brainsci-544481-suppl/Figure S1 Monte Carlo vs Diffusion Approximation.pdf
- brainsci-544481-suppl/Supplementary Material.pdf
- brainsci-544481-suppl/
